# Supplementary material for: Nematicidal Potential of Green Silver Nanoparticles Synthesized Using Aqueous Root Extract of Glycyrrhiza glabra
Source: Nanomaterials (Basel). 2022 Aug 27;12(17):2966. doi: 10.3390/nano12172966 (PMC9458125; doi:10.3390/nano12172966)
Supplement: Supplementary file 1 [file nanomaterials-12-02966-s001.zip]

Archive with 1 entries (1 files):
- nanomaterials-1817470-supplementary.pdf
